# Supplementary material for: p53 and ovarian carcinoma survival: an Ovarian Tumor Tissue Analysis consortium study
Source: J Pathol Clin Res. 2023 Mar 22;9(3):208–22. doi: 10.1002/cjp2.311 (PMC10073933; doi:10.1002/cjp2.311)
Supplement: Supplementary file 1 — Table S1. Study information Table S2. Uni‐ and multivariate Cox regression analyses for EC and CCC [file CJP2-9-208-s001.xlsx]

## Sheet: Table S1 Study information
p53 and ovarian carcinoma survival: an Ovarian Tumor Tissue Analysis consortium study
M Köbel et al. J Pathol Clin Res		https://doi.org/10.1002/cjp2.311
site	Name	Location	Years	Ascertainment of patients and clinical data	Pathology data and review	Ethics committee	Informed consent
AOC	Australian Ovarian Cancer Study	Australia	2002–2006	Treatment centers throughout Australia; cancer registries serving Queensland, South and West Australia; regular follow-up by medical record review	Tier 2: Review of pathology reports and histological slides by study pathologist	Peter MacCallum Cancer Centre Human Research Ethics Committee	Yes
AOV	Alberta Ovarian Tumor Types Study	Canada	1978–2010	Population-based Alberta Cancer Registry; annual updates are performed for vital statistics	Tier 3: Pathology reports and histological slides review by the study pathologist; integration of IHC marker performed	Health Research Ethics Board of Alberta	No / pathology material
BAV	Bavarian Ovarian Cancer Study	Germany	2002–2006	Gynaecologic Oncology Center at the Comprehensive Cancer Center Erlangen-Nuremberg	Tier 2: Review of pathology reports and histological slides by study pathologist	Ethics Committee of the Friedrich-Alexander-University Erlangen-Nuremberg	Yes
BGS	Breakthrough Generations Study	UK	2003–2013	Follow-up of a national general population cohort study	Tier 1: Pathology reports	Ethics Committee is South East Multi-Centre Research Ethics Committee	Yes
BRZ	Brazil Gynecologic Tumor Bank (BRZ) study	Brazil	1987–2010	University Hospital of Ribeirao Preto School of Medicine (HCRP), case series with prospective follow-up	Tier 2: Pathology reports and histologic slides reviewed by HCRP gynecologic pathologists	Research Ethics Committee of Hospital das Clínicas of the Ribeirão Preto Medical School	No / pathology material
CAL	Calgary Serous Carcinoma Study	Canada	2003–2007	Hospital based retrospective observational study	Tier 2: Review of pathology reports and histological slides by study pathologist	Health Research Ethics Board of Alberta	No / pathology material
CNI	CNIO Ovarian Cancer Study	Spain	2006–2013	Hospitals in Madrid in Medical Oncology Divisions	Tier 1: Pathology information was obtained through medical chart review in the Medical Oncology units	Bioethics and Animal Welfare Committee of the Carlos III Health Institute	Yes
DOV	Diseases of the Ovary and their Evaluation	US	2002–2009	Fred Hutchinson Cancer Research Center	Tier 3: 1. Community pathologists assigned histology and tumor grade for each case, and this information was recorded according to the International Classification of Diseases for Oncology (ICD-O). A gynecological pathologist (M.K.) grouped the ICD-O codes for all cases into histology categories. 2. Standardized Pathologic Review. As a second means of assigning histotype, expert pathologists in V…	Fred Hutch Cancer Center IRB	For some Yes, and for some No / pathology material.
DUK	Duke University Medical Center	United States	2008–2009	Duke University Medical Center, North Carolina	Tier 2: Stained histological slides reviewed centrally by study pathologist	Duke University Health System Institutional Review Board	Yes
GER	Germany Ovarian Cancer Study	Germany	1993–1996	26 hospitals in the study regions	Tier 1: Pathology reports were requested from the respective pathology institutes. Tissue samples were provided by the tissue bank of the National Center for Tumor Diseases (NCT, Heidelberg, Germany) in accordance with the regulations of the tissue bank and the approval of the ethics	Ethics Commision of the University of Heidelberg Medical Faculty	Yes
HAW	Hawaii Ovarian Cancer Study	US	1993–2008	Hawaii Tumor Registry and medical records	Tier 2: review of pathology reports and histological slides by study pathologist	University of Hawaii, Committee on Human Studies	Yes
HOP	Hormones and Ovarian Cancer PrEdiction	United States	2003–2009	Hospital registries and active surveillance of medical practices in Western PA	Tier 1: Pathology information was obtained through medical chart review in the Medical Oncology units	University of Pittsburgh Insititutional Review Board	Yes
LAX	Women's Cancer Research Program - Cedars-Sinai Medical Center	United States	1989–present	Women's Cancer Program Biorepository	Tier 2: Review of pathology reports and histological slides by study pathologist	Institutional Review Board 3 of Cedars-Sinai Medical Center	Yes
MAY	Mayo Clinic Ovarian Cancer Study	United States	2000–2013	Mayo Clinic medical records and death certificates	Tier 3: IHC supported review of pathology reports and histological slides by study pathologist	Institutional Review Board of Mayo Clinic	Yes
NOT	Nottingham - Evaluating morphology and protein expression in ovarian neoplasms	UK	1991–2008	Hospital records and Trent cancer registry	Tier 1: Pathology reports reviewed by gynaecologic pathologist	Institutional Review Board	No / pathology material
POC	Polish Ovarian Cancer Study	Poland	2000-2003	Hospital records and cancer registries serving Warsaw and Lodz	Tier 2: Stained histological slides reviewed centrally by study pathologist	Bioethical Committee of Pomeranian Medical University	Yes
SEA	Study of Epidemiology and Risk Factors in Cancer Heredity	UK	1998–present	Eastern Region Cancer Intelligence Unit, West Midlands Cancer Intelligence Unit, and multiple cancer networks	Tier 2: Review of pathology reports and histological slides by study patholologist	Cambridgeshire 4 Research Ethics Committee	Yes
SOC	Southampton Ovarian Cancer Study	UK	1991–1999	Newly diagnosed cases from hospitals in the Wessex region of the UK	Tier 1: Original pathology report. For specific studies, i.e. Tissue-micro-arrays re-evaluated by gyno-pathologist	Southampton Joint Ethics Sub-committee	Yes
STA	Genetic Epidemiology of Ovarian Cancer Study	USA	1997–2001	Greater Bay Area Cancer Registry	Tier 2: Pathology reports and histological slides reviewed by study pathologist	Stanford Institutional Review Board	Yes
SWE	Sweden Western Region Ovarian Cancer Study	Sweden	2001–2016	Sahlgrenska University Hosptial, medical records and the clinical cancer register in the western Sweden health care region and Swedish death register	Tier 1: Original pathology report. For specific studies, i.e. Tissue-micro-arrays re-evaluated by gyno-pathologist	Swedish Ethical Review Authority	Yes
TUE	Tuebingen University Women's Hospital (TUE) study	Germany	1999–2008	Department of Obstetrics and Gynaecology, Eberhard Karls Universitats Tübingen, Tübingen Germany	Tier 2: Pathology reports and histologic slides reviewed by gynecologic pathologist	Ethics-Committee at the Medical Faculty and at the University Hospital of Tübingen	Yes
TVA	OVAL BC	Canada	2004–2012	Alberta Cancer Registry and Provincial Cancer Treatment Centers	Tier 3: IHC supported slide review by gynecological pathologists	Health Research Ethics Board of Alberta	Some cases Yes and some cases No / pathology material
UKO	United Kingdom Ovarian Cancer Population study	UK	2006–2010	Ten major Gynecologic Oncology NHS centers in England, Wales and Northern Ireland; cancer registries; NHS Information Centre for Health and Social Care (England and Wales) and Central Services Agency (Northern Ireland)	Tier 1: Review of pathology reports by gynaecologic oncologist	National Health Service Central Office for Research Ethics Committees (COREC) and The Joint University College London/University College London Hospital Committee on the Ethics of Human Research (Committee A)	Yes
VAN	Vancouver Ovarian Cancer Study	Canada	1984–2000	Ovarian Cancer Registry serving British Columbia and the Cheryl Brown Outcomes Unit	Tier 3: IHC supported review of pathology reports and histological slides by study pathologist	University of British Columbia - British Columbia Cancer Agency Research Ethics Board	Some cases Yes and some cases No / pathology material
WMH	Westmead Hospital	Australia	1992–present	The Crown Princess Mary Cancer Centre and affiliated hospitals	Tier 2: Pathology reports and diagnostic slides reviewed by panel of gynecologic pathologists	Western Sydney Local Health District, Human Research Ethics Committee	Yes
					Tier 1: Review of pathology reports by gynaecologic oncologist (N=8 studies)
					Tier 2: Review of histological H&E slides (N=12)
					Tier 3: Integration of diagnostic IHC marker into H&E slide review (N=5)

## Sheet: Table S2 Uni-multivariate Cox
p53 and ovarian carcinoma survival: an Ovarian Tumor Tissue Analysis consortium study
M Köbel et al. J Pathol Clin Res		https://doi.org/10.1002/cjp2.311
Table S2. Uni- and multivariate Cox regression analyses for EC and CCC.
EC			Univariate			Multivariate
Parameter	Variable	Reference	HR	95% CI	P value	HR	95% CI	P value	N	Model P value
FIGO Stage	III/IV	I/II	5.11	3.78–6.90	<0.001	3.11	2.02–4.79	<0.0001	645	0.001845
p53	Abnormal	Normal	2.66	1.91–3.70	<0.001	2.18	1.36–3.47	0.0011
Age	Continuous	per year change	1.05	1.03–1.06	<0.001	1.04	1.03–1.06	<0.0001
Residual Disease	Present	Absent/unknown	4.2	2.82–6.25	<0.001	1.37	0.73–2.60	0.33
Grade	3	1/2	2.7	1.92–3.79	<0.001	1.63	1.07–2.46	0.022
CCC			Univariate			Multivariate
Parameter	Variable	Reference	HR	95% CI	P value	HR	95% CI	P value	N	Model P value
FIGO Stage	III/IV	I/II	5.56	4.38–7.14	<0.001	4.74	3.51–6.39	<0.0001	703	0.01561
p53	Abnormal	Normal	1.83	1.33–2.52	<0.001	1.57	1.11–2.22	0.012
Age	Continuous	per year change	1.02	1.01–1.03	<0.001	1.015	1.00–1.03	0.00738
Residual Disease	Present	Absent/unknown	3.89	2.93–5.18	<0.001	1.78	1.24–2.56	0.0017
HR - Hazard ratio adjusted for patient stage, age, TP53 status, residual disease after primary debulking surgery and grade where applicable, with stratification by OTTA study
EC - endometrioid carcinoma
CCC - clear cell carcinoma
